# Supplementary material for: Antioxidant and Antibacterial Effects of Potential Probiotics Isolated from Korean Fermented Foods
Source: Int J Mol Sci. 2022 Sep 2;23(17):10062. doi: 10.3390/ijms231710062 (PMC9455991; doi:10.3390/ijms231710062)
Supplement: Supplementary file 1 [file ijms-23-10062-s001.zip]

Archive with 1 entries (1 files):
- ijms-1861115-supplementary.pdf
